# Supplementary material for: Agent- and Dose-Specific Intestinal Obstruction Safety of GLP-1 Receptor Agonists and SGLT2 Inhibitors: A Network Meta-Analysis of Randomized Trials
Source: Int J Mol Sci. 2026 Jan 7;27(2):608. doi: 10.3390/ijms27020608 (PMC12841245; doi:10.3390/ijms27020608)
Supplement: Supplementary file 1 [file ijms-27-00608-s001.zip]

Archive with 1 entries (1 files):
- ijms-4077317-supplementary.pdf
